# Supplementary material for: The efficacy and safety of intraocular anti-VEGF injections versus anti-VEGF combined with steroids or steroid monotherapy for macular edema secondary to retinal vein occlusion: a systematic review and meta-analysis of randomized controlled trials
Source: Front Med (Lausanne). 2026 Jan 12;12:1727801. doi: 10.3389/fmed.2025.1727801 (PMC12832253; doi:10.3389/fmed.2025.1727801)
Supplement: Supplementary file 1 [file Data_Sheet_1.zip]

Archive with 11 entries (10 files):
- Supplement Materials/
- Supplement Materials/Figure 1. Forest plot of the meta-analysis for cataract.jpeg
- Supplement Materials/Figure 2. Forest plot of the meta-analysis for conjunctival hemorrhage.jpeg
- Supplement Materials/Figure 3. Forest plot of the meta-analysis for eye pain.jpeg
- Supplement Materials/Figure 4. Forest plot of the meta-analysis for intraocular pressure.jpeg
- Supplement Materials/Figure 5. Forest plot of the meta-analysis for lacrimation increased.jpeg
- Supplement Materials/Figure 6. Forest plot of the meta-analysis for macular edema.jpeg
- Supplement Materials/Figure 7. Forest plot of the meta-analysis for ocular hypertension.jpeg
- Supplement Materials/Figure 8. Forest plot of the meta-analysis for reduced visual acuity.jpeg
- Supplement Materials/Table 1 Baseline characteristics of studies and participants included.docx
- Supplement Materials/search strategy.docx
